# Supplementary material for: In Slico Screening and In Vitro Identification of Hyperuricemia-Inhibiting Peptides from Trachurus japonicus
Source: Foods. 2025 Feb 6;14(3):524. doi: 10.3390/foods14030524 (PMC11817512; doi:10.3390/foods14030524)
Supplement: Supplementary file 1 [file foods-14-00524-s001.zip]

Archive with 1 entries (1 files):
- foods-3430846-supplementary.pdf
